# Supplementary material for: Enhanced virulence and stress tolerance are signatures of epidemiologically successful Shigella sonnei
Source: Nat Commun. 2025 Oct 9;16:9005. doi: 10.1038/s41467-025-64057-y (PMC12511311; doi:10.1038/s41467-025-64057-y)
Supplement: Supplementary file 4 — Source Data [file 41467_2025_64057_MOESM4_ESM.xlsx]

## Sheet: Figure 1
1=gene present
Gene name	1	1.5	2.1	2.3	2.8	2.12.4	3.4.1	3.6.1	3.6.1.1.1	3.6.2	3.7.11	3.7.16	3.7.28	3.7.29.1.4	3.7.30.1	3.7.30.4.1
icsA/virG	1	1	1	1	1	1	1	1	1	1	1	1	1	1	1	1
icsB	1	1	1	1	1	1	1	1	1	1	1	1	1	1	1	1
icsP/sopA	1	1	1	1	1	1	1	1	1	1	1	1	1	1	1	1
ipaA	1	1	1	1	1	1	1	1	1	1	1	1	1	1	1	1
ipaB	1	1	1	1	1	1	1	1	1	1	1	1	1	1	1	1
ipaC	1	1	1	1	1	1	1	1	1	1	1	1	1	1	1	1
ipaD	1	1	1	1	1	1	1	1	1	1	1	1	1	1	1	1
ipaH14	1	1	1	1	1	1	1	1	1	1	1	1	1	1	1	1
ipaH45	1	1	1	1	1	1	1	1	1	1	1	1	1	1	1	1
ipaH78	1	1	1	1	1	1	1	1	1	1	1	1	1	1	1	1
ipaH98	1	1	1	1	1	1	1	1	1	1	1	1	1	1	1	1
ipaJ	1	1	1	1	1	1	1	1	1	1	1	1	1	1	1	1
ipgA	1	1	1	1	1	1	1	1	1	1	1	1	1	1	1	1
ipgB1	1	1	1	1	1	1	1	1	1	1	1	1	1	1	1	1
ipgB2	1	1	1	1	1	1	1	1	1	1	1	1	1	1	1	1
ipgC	1	1	1	1	1	1	1	1	1	1	1	1	1	1	1	1
ipgD	1	1	1	1	1	1	1	1	1	1	1	1	1	1	1	1
ipgE	1	1	1	1	1	1	1	1	1	1	1	1	1	1	1	1
ipgF	1	1	1	1	1	1	1	1	1	1	1	1	1	1	1	1
mxiA	1	1	1	1	1	1	1	1	1	1	1	1	1	1	1	1
mxiC	1	1	1	1	1	1	1	1	1	1	1	1	1	1	1	1
mxiD	1	1	1	1	1	1	1	1	1	1	1	1	1	1	1	1
mxiE	1	1	1	1	1	1	1	1	1	1	1	1	1	1	1	1
mxiG	1	1	1	1	1	1	1	1	1	1	1	1	1	1	1	1
mxiH	1	1	1	1	1	1	1	1	1	1	1	1	1	1	1	1
mxiI	1	1	1	1	1	1	1	1	1	1	1	1	1	1	1	1
mxiJ	1	1	1	1	1	1	1	1	1	1	1	1	1	1	1	1
mxiK	1	1	1	1	1	1	1	1	1	1	1	1	1	1	1	1
mxiL	1	1	1	1	1	1	1	1	1	1	1	1	1	1	1	1
mxiM	1	1	1	1	1	1	1	1	1	1	1	1	1	1	1	1
mxiN	1	1	1	1	1	1	1	1	1	1	1	1	1	1	1	1
nleE		1	1	1	1	1	1	1	1	1	1	1	1	1	1	1
ospB	1	1	1	1	1	1	1	1	1	1	1	1	1	1	1	1
ospC1	1	1	1	1	1	1	1	1	1	1	1	1	1	1	1	1
ospC2	1	1	1	1	1	1	1	1	1	1	1	1	1	1	1	1
ospC3	1	1	1	1	1	1	1	1	1	1	1	1	1	1	1	1
ospD1	1	1	1	1	1	1	1	1	1	1	1	1	1	1	1	1
ospD2	1	1	1	1	1	1	1	1	1	1	1	1	1	1	1	1
ospD3/senA	1	1	1	1	1	1	1	1	1	1	1	1	1	1	1	1
ospE1	1	1	1	1	1	1	1	1	1	1	1	1	1	1	1	1
ospE2	1	1	1	1	1	1	1	1	1	1	1	1	1	1	1	1
ospF	1	1	1	1	1	1	1	1	1	1	1	1	1	1	1	1
ospG	1	1	1	1	1	1	1	1	1	1	1	1	1	1	1	1
ospI	1	1	1	1	1	1	1	1	1	1	1	1	1	1	1	1
spa13	1	1	1	1	1	1	1	1	1	1	1	1	1	1	1	1
spa15	1	1	1	1	1	1	1	1	1	1	1	1	1	1	1	1
spa24	1	1	1	1	1	1	1	1	1	1	1	1	1	1	1	1
spa29	1	1	1	1	1	1	1	1	1	1	1	1	1	1	1	1
spa32	1	1	1	1	1	1	1	1	1	1	1	1	1	1	1	1
spa33	1	1	1	1	1	1	1	1	1	1	1	1	1	1	1	1
spa40	1	1	1	1	1	1	1	1	1	1	1	1	1	1	1	1
spa47	1	1	1	1	1	1	1	1	1	1	1	1	1	1	1	1
spa9	1	1	1	1	1	1	1	1	1	1	1	1	1	1	1	1
virA	1	1	1	1	1	1	1	1	1	1	1	1	1	1	1	1
espL1	1	1	1	1	1
espX1	1		1	1	1	1	1	1	1	1	1	1	1	1	1	1
espX5		1	1	1	1	1	1	1	1	1	1	1	1	1	1	1
iucA	1	1	1	1	1	1	1	1	1	1	1	1	1	1	1	1
iucB	1	1	1	1	1	1	1	1	1	1	1	1	1	1	1	1
iucC	1	1	1	1	1	1	1	1	1	1	1	1	1	1	1	1
iucD	1	1	1	1	1	1	1	1	1	1	1	1	1	1	1	1
iutA	1	1	1	1	1	1	1	1	1	1	1	1	1	1	1	1
fepA	1	1	1	1	1	1	1	1	1	1	1	1	1	1	1	1
fepB	1	1	1	1	1	1	1	1	1	1	1	1	1	1	1	1
fepC	1	1	1	1	1	1	1	1	1	1	1	1	1	1	1	1
fepD	1	1	1	1	1	1	1	1	1	1	1	1	1	1	1	1
fepG	1	1	1	1	1	1	1	1	1	1	1	1	1	1	1	1
fes	1	1	1	1	1	1	1	1	1	1	1	1	1	1	1	1
entA	1	1	1	1	1	1	1	1	1	1	1	1	1	1	1	1
entB	1	1	1	1	1	1	1	1	1	1	1	1	1	1	1	1
entC	1	1	1	1	1	1	1	1	1	1	1	1	1	1	1	1
entD	1	1	1	1	1	1	1	1	1	1	1	1	1	1	1	1
entE	1	1	1	1	1	1	1	1	1	1	1	1	1	1	1	1
entF	1	1	1	1	1	1	1	1	1	1	1	1	1	1	1	1
entS	1	1	1	1	1	1	1	1	1	1	1	1	1	1	1	1
senB	1	1	1	1	1	1	1	1	1	1	1	1	1	1	1	1
sigA	1	1	1	1	1	1	1	1	1	1	1	1	1	1	1	1
ompA	1	1	1	1	1	1	1	1	1	1	1	1	1	1	1	1
csgD	1	1
csgB	1	1
csgF	1	1	1	1	1	1	1	1	1	1	1	1	1	1	1	1
csgG	1	1	1	1	1	1	1	1	1	1	1	1	1	1	1	1
fimB	1	1	1	1	1	1	1	1	1	1	1	1	1	1	1	1
fimF	1	1	1	1	1	1
fimG	1	1	1	1	1	1
fimH	1	1	1	1	1	1
faeC	1		1	1	1	1
faeD	1		1	1	1	1
faeE	1		1	1	1	1
faeF	1		1	1	1	1
faeH	1		1	1	1	1
faeI	1		1	1	1	1
afaC-VII		1	1	1	1	1
afaD-VII		1
afaE-VII		1
sat		1
1 indicates gene presence

## Sheet: Figure 2A
Raw numbers 28.5°C (total deaths)	Number represents total dead larvae at each time point
Experiment 1		Survival (%)
	Time (hpi)	1.5 (n=20)	2.8 (n=15)	3.6.1.1.1 (n=17)	3.7.29.1.4 (n=12)
	0	0	0	0	0
	24	0	3	0	3
	48	4	5	6	4
	Total	20	15	17	12
Experiment 2
	Time (hpi)	1.5 (n=17)	2.8 (n=15)	3.6.1.1.1 (n=12)	3.7.29.1.4 (n=12)
	0	0	0	0	0
	24	0	1	1	0
	48	3	6	4	2
	Total	17	15	12	12
Experiment 3
	Time (hpi)	1.5 (n=30)	2.8 (n=20)	3.6.1.1.1 (n=20)	3.7.29.1.4 (n=17)
	0	0	0	0	0
	24	0	1	0	0
	48	9	7	7	4
	Total	30	20	20	17

## Sheet: Figure 2B
Raw numbers 32.5°C (total deaths)	Number represents total dead larvae at each time point
Experiment 1		Survival (%)
	Time (hpi)	1.5 (n=18)	2.8 (n=15)	3.6.1.1.1 (n=17)	3.7.29.1.4 (n=12)
	0	0	0	0	0
	24	0	8	13	10
	48	5	8	13	10
	Total	18	15	17	12
Experiment 2
	Time (hpi)	1.5 (n=19)	2.8 (n=15)	3.6.1.1.1 (n=12)	3.7.29.1.4 (n=12)
	0	0	0	0	0
	24	6	6	7	9
	48	7	9	8	9
	Total	19	15	12	12
Experiment 3
	Time (hpi)	1.5 (n=29)	2.8 (n=21)	3.6.1.1.1 (n=21)	3.7.29.1.4 (n=20)
	0	0	0	0	0
	24	7	7	13	11
	48	13	10	15	13
	Total	29	21	21	20

## Sheet: Figure 2C
Numbers represent CFUs enumerated from a single larva (28.5°C)
Experiment 1		Time (hpi)	1.5	2.8	3.6.1.1.1	3.7.29.1.4
		0	1940	2240	1980	1440
		0	1820	1580	1720	2200
		0	1260	1920	1640	600
		6	30000	14000	2000	200
		6	60000	25000	2000	7000
		6	140000	18000	1300	1400
		6	1800000	-	-	-
		24	2000	2000	200	11000
		24	2000	15000	19000	12000
Experiment 2		Time (hpi)	1.5	2.8	3.6.1.1.1	3.7.29.1.4
		0	1700	1840	1880	1240
		0	1640	1680	1720	2040
		0	1280	2680	800	2560
		0	2000	-	-	2200
		6	110000	1100	2400	80000
		6	90000	15000	5000	22000
		6	120000	13000	24000	200
		6	120000	27000	-	5000
		24	2000	70000	60000	7000
		24	14000	2000	1000	1500
		24	-	30000	40000	31000
Experiment 3		Time (hpi)	1.5	2.8	3.6.1.1.1	3.7.29.1.4
		0	1380	1700	1440	1920
		0	1400	1460	2040	2440
		0	1100	1840	2080	1660
		0	1390	-	2360
		6	11000	9000	15000	14000
		6	19000	6000	18000	7000
		6	80000	5000	80000	1600
		6	6000	1100
		24	9000	700	3000	4000
		24	40000	2800	700	20000

## Sheet: Figure 2D
Numbers represent CFUs enumerated from a single larva (32.5°C)
Experiment 1		Time (hpi)	1.5	2.8	3.6.1.1.1	3.7.29.1.4
		0	1560	1460	1860	1380
		0	2160	2040	1320	2690
		0	1740	920	1260	1890
		0	-	1400	1940	1500
		6	20000	25000	28000	19000
		6	5000	24000	33000	17000
		6	1300	26000	27000	8000
		6	10000	7000	13000	400
		24	1800000	2700000	800000	3000
		24	1900000	1100000	20000	2600000
		24	600000	3000	14000	2000000
		24	1400000	1300000	2700	1200000
Experiment 2		Time (hpi)	1.5	2.8	3.6.1.1.1	3.7.29.1.4
		0	1580	2080	1160	1290
		0	1620	1200	1710	1320
		0	1100	1280	1230	1440
		0	1320	1420	1640	1260
		6	1600	200	600	17000
		6	17000	19000	27000	32000
		6	8000	10000	16000	19000
		6	900	800	13000	1800
		24	1800000	13000	1000000	50000
		24	1000	1300000	10000	13000
		24	13000	600000	4000	6000
		24	6000	4000	1000000	16000
Experiment 3		Time (hpi)	1.5	2.8	3.6.1.1.1	3.7.29.1.4
		0	2200	1800	1660	1880
		0	2280	1600	2200	2040
		0	1440	1550	1380	720
		0	1460	1560	2100	1850
		6	11000	7000	11000	15000
		6	200	21000	11000	2700
		6	30000	6000	7000	29000
		6	70000	10000	8000	12000
		24	22000	5000	250000	100000
		24	4000	6000	30000	5000
		24	3000	13000	2200	11000
		24	2400	9000	700000	50000

## Sheet: Figure 2E
Numbers reprepsent the number of dissemination events counted at 9hpi
Experiment 1		Strain	2.8	3.6.1.1.1	3.7.29.1.4
		Dissemination events	6	13	12
		Total	12	14	12
Experiment 2		Strain	2.8	3.6.1.1.1	3.7.29.1.4
		Dissemination events	3	6	5
		Total	5	9	7
Experiment 3		Strain	2.8	3.6.1.1.1	3.7.29.1.4
		Dissemination events	5	6	7
		Total	9	7	8

## Sheet: Figure 3A
The percentage of red colonies in the total colony population
Experiment 1		Strain	2.8	3.6.1.1.1	3.7.29.1.4
		Red colonies	32	60	104
		Total	81	100	191
Experiment 2		Strain	2.8	3.6.1.1.1	3.7.29.1.4
		Red colonies	30	3	5
		Total	48	18	16
Experiment 3		Strain	2.8	3.6.1.1.1	3.7.29.1.4
		Red colonies	23	7	1
		Total	53	16	9
Experiment 4		Strain	2.8	3.6.1.1.1	3.7.29.1.4
		Red colonies	10	7	6
		Total	55	23	18

## Sheet: Figure 3B
Experiment 1		Strain	2.8	3.6.1.1.1	3.7.29.1.4
		Red colonies	138	30	66
		Total	148	45	87
Experiment 2		Strain	2.8	3.6.1.1.1	3.7.29.1.4
		Red colonies	22	79	26
		Total	25	100	34
Experiment 3		Strain	2.8	3.6.1.1.1	3.7.29.1.4
		Red colonies	18	31	39
		Total	25	48	52
Experiment 4		Strain	2.8	3.6.1.1.1	3.7.29.1.4
		Red colonies	68	28	46
		Total	76	42	62

## Sheet: Figure 3C,D,E
Relative transcript quantity from a pool of infected larvae
		virF
		2.8	3.6.1.1.1	3.7.29.1.4
	Experiment 1	1	0.498677	0.770642
	Experiment 2	1	1.54233	0.62544
	Experiment 3	1	1.50847	1.87282
		virB
		2.8	3.6.1.1.1	3.7.29.1.4
	Experiment 1	1	0.432039	0.501625
	Experiment 2	1	0.964624	0.388986
	Experiment 3	1	1.07359	0.991873
		ipaB
		2.8	3.6.1.1.1	3.7.29.1.4
	Experiment 1	1	0.448435	0.751801
	Experiment 2	1	1.20572	0.596634
	Experiment 3	1	1.46788	1.37748

## Sheet: Figure 3F
Coomassie stained blot

[truncated: 20 more sheets: Figure 4A, Figure 4B, Figure 4C, Figure 4D_F, Figure 4E,F,G, Figure 5A, Figure 5B, Figure 5D, Figure 6A,B, Figure 6D, Figure 6E, Figure 6F, Figure S5, Figure S1A, Figure S1B, Figure S1C, Figure S1D, Figure S2A, Figure S2B, Figure S4C, Figure S4D]
